# Supplementary material for: HER-2 Altered Early-Stage Non-Small Cell Lung Cancer Had Better Survival than Triple-Negative Disease
Source: J Clin Med. 2026 May 1;15(9):3481. doi: 10.3390/jcm15093481 (PMC13164032; doi:10.3390/jcm15093481)
Supplement: Supplementary file 1 [file jcm-15-03481-s001.zip]

Archive with 1 entries (1 files):
- jcm-4189535-supplementary.pdf
